# Supplementary material for: Stereopsis impairment and its association with fovea-disc angle in congenital superior oblique palsy patients with compensatory head posture: a cross-sectional study
Source: Front Med (Lausanne). 2026 Jun 12;13:1851621. doi: 10.3389/fmed.2026.1851621 (PMC13303132; doi:10.3389/fmed.2026.1851621)
Supplement: Supplementary file 5 [file table_1.xlsx]

## Sheet: Sheet1
Supplementary Table S1. Comparison of general data and stereopsis between the CSOP group and the control group.
Variables	CSOP group	Control group	t/U value	Effect size / median difference	95% CI	p value
	n = 20	n = 20
Sex, n (%)						>0.999
Male	13 (65.00)	13 (65.00)
Female	7 (35.00)	7 (35.00)
Age (years), Mean ± SD	7.10 ± 3.06	7.10 ± 2.81	0	0	-1.88 to 1.88	>0.999
SE of right eye (D), Mean ± SD	0.71 ± 2.05	0.23 ± 1.62	0.82	0.02	-1.67 to 0.70	0.416
SE of left eye (D), Mean ± SD	0.57 ± 2.10	0.21 ± 1.44	0.64	0.01	-1.52 to 0.79	0.528
Interocular difference in SE (D), Median (IQR)	0 (0, 0.25)	-0.06 (-0.22, 0.19)	156	-0.13	-0.25 to 0.00	0.227
Astigmatism of right eye (D), Median (IQR)	0 (-0.19, 0.69)	0.25 (0, 1.19)	158	0.25	0.00 to 0.75	0.249
Astigmatism of left eye (D), Median (IQR)	0 (-0.19, 0.75)	0.25 (0, 0.69)	172	0	-0.25 to 0.75	0.445
Interocular difference in astigmatism (D), Median (IQR)	0 (0, 0)	0 (-0.06, 0.06)	187	0	0.00 to 0.25	0.723
Titmus (log arcsec), Median (IQR)	2.08 (1.90, 2.60)	1.60 (1.60, 1.60)	20	-0.48	-1.00 to -0.30	<0.0001
Randot near (log arcsec), Median (IQR)	1.85 (1.42, 2.30)	1.40 (1.30, 1.40)	63	-0.45	-0.90 to -0.18	<0.0001
Randot distance (log arcsec), Median (IQR)	2.90 (2.60, 2.90)	1.80 (1.80, 2.00)	23.5	-0.9	-1.10 to -0.80	<0.0001
Data are presented as n (%), mean ± standard deviation (SD), or median (interquartile range, IQR), as appropriate.
Stereopsis in CSOP group was measured under compensatory head posture.
Interocular differences are calculated as right-minus-left differences.
Group comparisons were performed using the Fisher's exact test for categorical variables, independent samples t test for normally distributed continuous variables, and the Mann-Whitney U test for non-normally distributed continuous variables.
For independent samples t test, the effect size and its 95% CI were reported; for the Mann-Whitney U test, the median difference and its approximate 95% CI were reported.
CSOP, congenital superior oblique palsy; SE, spherical equivalent; D, diopters; SD, standard deviation; IQR, interquartile range; CI, confidence interval.
Bold p indicates statistical significance (p < 0.05).
