# Supplementary material for: Stereopsis impairment and its association with fovea-disc angle in congenital superior oblique palsy patients with compensatory head posture: a cross-sectional study
Source: Front Med (Lausanne). 2026 Jun 12;13:1851621. doi: 10.3389/fmed.2026.1851621 (PMC13303132; doi:10.3389/fmed.2026.1851621)
Supplement: Supplementary file 6 [file table_2.xlsx]

## Sheet: Sheet1
Supplementary Table S2. Comparison of stereopsis under the CHP versus the primary position in CSOP patients.
Variables	Compensatory head posture	Primary position	W value	median difference	95% CI(approximate)	p value
Titmus (log arcsec), Median (IQR)	2.08 (1.90, 2.60)	2.60 (2.08, 2.60)	61	0.05	0.00 to 0.60	0.004
Randot near (log arcsec), Median (IQR)	1.85 (1.42, 2.30)	2.15 (1.70, 2.90)	80	0.24	0.00 to 0.45	0.003
Randot distance (log arcsec), Median (IQR)	2.90 (2.60, 2.90)	2.90 (2.90, 2.90)	11	0	0.00 to 0.00	0.25
Data are presented as median (interquartile range, IQR).
All comparisons used Wilcoxon signed-rank test, the median difference and its approximate 95% CI were reported.
CSOP, congenital superior oblique palsy; CHP, compensatory head posture; IQR, interquartile range; CI, confidence interval.
Bold p indicates statistical significance (p < 0.05).
