# Supplementary material for: Stereopsis impairment and its association with fovea-disc angle in congenital superior oblique palsy patients with compensatory head posture: a cross-sectional study
Source: Front Med (Lausanne). 2026 Jun 12;13:1851621. doi: 10.3389/fmed.2026.1851621 (PMC13303132; doi:10.3389/fmed.2026.1851621)
Supplement: Supplementary file 7 [file table_3.xlsx]

## Sheet: Sheet1
Supplementary Table S3. Vertical deviation and FDA in CSOP patients with CHP.
	Vertical deviation at distance (PD)	Vertical deviation at near (PD)	FDA (°)
Non-paretic eye fixation	13.90 ± 8.96	13.40 ± 8.82	8.39 ± 5.93
Paretic eye fixation	11.85 ± 8.63	11.15 ± 8.71	9.03 ± 4.66
t/W value	24	42	0.36
Effect size / median difference	0	0	0.01
95% CI	0.00 to 2.00	0.00 to 3.00	-4.41 to 3.13
P value	0.172	0.062	0.725
Data are presented as mean ± standard deviation (SD).
Paired sample t test was used for the comparison of FDA between eyes, the effect size and its 95% CIwere reported; Wilcoxon signed-rank test was used for other comparisons, the median difference and its approximate 95% CI were reported.
CSOP, congenital superior oblique palsy; CHP, compensatory head posture; FDA, fovea-disc angle; PD, prism diopters; SD, standard deviation; CI, confidence interval.
