# Supplementary material for: Stereopsis impairment and its association with fovea-disc angle in congenital superior oblique palsy patients with compensatory head posture: a cross-sectional study
Source: Front Med (Lausanne). 2026 Jun 12;13:1851621. doi: 10.3389/fmed.2026.1851621 (PMC13303132; doi:10.3389/fmed.2026.1851621)
Supplement: Supplementary file 8 [file table_4.xlsx]

## Sheet: Sheet1
Supplementary Table S4. Correlation analysis of stereopsis with clinical factors in CSOP patients with CHP.
Variables	Titmus		Randot near		Randot distance
	r value (95% CI)	p value	r value (95% CI)	p value	r value (95% CI)	p value
Age (years)	-0.35 (-0.69 to 0.12)	0.131	-0.46 (-0.75 to -0.02)	0.043	-0.28 (-0.65 to 0.20)	0.233
SE of right eye (D)	0.29 (-0.19 to 0.66)	0.21	0.49 (0.06 to 0.77)	0.028	0.30 (-0.18 to 0.66)	0.205
SE of left eye (D)	0.30 (-0.17 to 0.67)	0.194	0.43 (-0.02 to 0.73)	0.061	0.34 (-0.13 to 0.69)	0.14
Interocular difference in SE (D)	0.20 (-0.28 to 0.60)	0.401	0.03 (-0.43 to 0.47)	0.913	-0.29 (-0.66 to 0.19)	0.217
Astigmatism of right eye (D)	-0.13 (-0.55 to 0.34)	0.586	0.05 (-0.41 to 0.49)	0.83	0.06 (-0.40 to 0.50)	0.788
Astigmatism of left eye (D)	-0.18 (-0.59 to 0.30)	0.525	0.07 (-0.40 to 0.50)	0.784	0.08 (-0.39 to 0.52)	0.733
Interocular difference in astigmatism (D)	0.27 (-0.21 to 0.64)	0.255	-0.06 (-0.50 to 0.41)	0.814	-0.22 (-0.61 to 0.26)	0.346
Primary position vertical deviation (PD)
Paretic eye fixation -distance	0.03 (-0.43 to 0.48)	0.884	0.23 (-0.24 to 0.61)	0.334	0.36 (-0.11 to 0.70)	0.115
Paretic eye fixation -near	0.06 (-0.40 to 0.50)	0.8	0.24 (-0.23 to 0.62)	0.307	0.33 (-0.14 to 0.68)	0.151
Non-paretic eye fixation -distance	0.22 (-0.26 to 0.61)	0.359	0.38 (-0.08 to 0.70)	0.101	0.53 (0.09 to 0.79)	0.017
Non-paretic eye fixation -near	0.25 (-0.23 to 0.63)	0.295	0.41 (-0.04 to 0.72)	0.071	0.57 (0.15 to 0.81)	0.009
Binocular FDA (°)	-0.38 (-0.71 to 0.09)	0.1	-0.50 (-0.77 to -0.07)	0.025	-0.48 (-0.77 to -0.04)	0.031
FDA of paretic eye (°)	-0.35 (-0.69 to 0.12)	0.131	-0.45 (-0.75 to -0.01)	0.045	-0.19 (-0.59 to 0.29)	0.422
FDA of non-paretic eye (°)	-0.05 (-0.49 to 0.42)	0.846	-0.23 (-0.61 to 0.24)	0.328	-0.39 (-0.71 to 0.08)	0.093
Inferior oblique overaction	-0.03 (-0.48 to 0.43)	0.884	0.12 (-0.35 to 0.55)	0.608	0.30 (-0.18 to 0.66)	0.196
Titmus and Randot distance were analyzed using Spearman correlation analysis with all clinical factors.
Randot near was analyzed using Spearman correlation analysis with astigmatism of the right eye and the left eye, interocular difference in SE and astigmatism, and inferior oblique overaction; while all other analyses used Pearson correlation analysis.
Stereopsis in CSOP group was measured under compensatory head posture.
Higher log stereoacuity values indicate worse stereopsis; therefore, the observed negative correlation indicates that a smaller binocular FDA is associated with relatively worse stereopsis in our cohort.
CSOP, congenital superior oblique palsy; CHP, compensatory head posture; FDA, fovea-disc angle; PD, prism diopters; SE, spherical equivalent; D, diopters; CI, confidence interval.
Uncorrected p values are shown for exploratory purposes.
